# Supplementary material for: Myonuclear content regulates cell size with similar scaling properties in mice and humans
Source: Nat Commun. 2020 Dec 8;11:6288. doi: 10.1038/s41467-020-20057-8 (PMC7722898; doi:10.1038/s41467-020-20057-8)
Supplement: Supplementary file 3 — Source Data [file 41467_2020_20057_MOESM3_ESM.docx]

## Sheet: Figure 1e
		Mean Cross-sectional area (μm2)
	Mouse 1	1289.48
	Mouse 2	1117.37
	Mouse 3	865.941
	Mouse 4	1065.32
	Mouse 5	1159.54
	Mouse 6	1090.8

## Sheet: Figure 1f
	Fiber	Cross-sectional area (μm2)
	1	941.673
	2	1111.95
	3	1261.36
	4	1187.31
	5	1405.59
	6	1292.99
	7	1349.36
	8	1427.7
	9	1595
	10	1122.28
	11	1359.07
	12	1466.02
	13	1277.57
	14	1093.44
	15	1450.97
	16	1322.08
	17	1287.45
	18	1325.06
	19	1291.64
	20	1126.51
	21	1189.54
	22	1339.16
	23	928.117
	24	1002.5
	25	1006.88
	26	1150
	27	887.247
	28	1158.4
	29	840.854
	30	1070.38
	31	952.184
	32	590.871
	33	823.103
	34	945.17
	35	929.76
	36	921.765
	37	1017.86
	38	912.231
	39	952.516
	40	845.621
	41	720.511
	42	982.539
	43	1230.19
	44	1039.33
	45	880.429
	46	893.023
	47	1175.92
	48	743.911
	49	858.049
	50	1108.14
	51	1216.71
	52	1083.44
	53	1166.45
	54	1010.83
	55	981.809
	56	1088.49
	57	1068.47
	58	1093.32
	59	1222.22
	60	1448.53
	61	990.011
	62	1048.92
	63	1106.41
	64	1363.26
	65	1238.97
	66	1284.9
	67	1216.21
	68	1433.72
	69	1292.74
	70	1297.98
	71	1073.48
	72	1214.65
	73	1155.1
	74	1174.66
	75	1182.33
	76	611.434
	77	930.918
	78	1052.4
	79	1048.17
	80	1141.2
	81	1177.96
	82	1027.85
	83	901.574
	84	1245.33
	85	904.327
	86	911.972
	87	933.426
	88	930.684
	89	1293.49
	90	1246.97
	91	1272.62
	92	1254.5
	93	1281.12
	94	1291.25
	95	758.414
	96	1021.32

## Sheet: Figure 1g
		Mean Nuclear number per mm
	Mouse 1	44.7013
	Mouse 2	50.1534
	Mouse 3	44.8689
	Mouse 4	51.1871
	Mouse 5	56.3806
	Mouse 6	50.3103

## Sheet: Figure 1h
	Fiber	Nuclear number per mm
	1	35.6778
	2	44.2947
	3	48.9536
	4	41.6519
	5	40.6733
	6	48.2884
	7	41.8301
	8	48.072
	9	44.0415
	10	38.9575
	11	44.4379
	12	53.2422
	13	50.1961
	14	39.9441
	15	50.2587
	16	63.96
	17	50.6183
	18	56.2137
	19	54.8321
	20	45.0406
	21	61.0337
	22	57.2788
	23	49.876
	24	45.7674
	25	51.3539
	26	44.0917
	27	41.5108
	28	49.9554
	29	35.6898
	30	51.1758
	31	44.0562
	32	34.8158
	33	44.7978
	34	46.333
	35	47.9283
	36	47.2612
	37	53.2517
	38	49.0514
	39	50.8227
	40	38.0853
	41	36.3416
	42	59.7474
	43	55.0042
	44	53.4426
	45	46.7301
	46	51.2498
	47	45.5024
	48	49.403
	49	55.8751
	50	64.617
	51	52.7034
	52	49.9109
	53	47.7692
	54	55.9076
	55	41.7643
	56	53.6218
	57	46.8702
	58	32.994
	59	54.3234
	60	59.2744
	61	46.714
	62	49.4047
	63	53.2864
	64	69.1077
	65	60.4439
	66	65.6329
	67	59.8759
	68	58.7035
	69	51.8446
	70	61.1352
	71	55.3117
	72	59.8608
	73	57.3466
	74	57.6272
	75	50.3561
	76	40.8095
	77	48.0273
	78	55.2141
	79	52.3861
	80	54.7863
	81	56.4385
	82	43.3533
	83	47.7555
	84	52.5474
	85	49.9239
	86	35.844
	87	40.6845
	88	40.7205
	89	51.4355
	90	54.1291
	91	63.419
	92	58.5357
	93	59.2923
	94	61.5268
	95	39.5303
	96	49.8284

## Sheet: Figure 1i
		Mean Domain volume
	Mouse 1	28.9266
	Mouse 2	22.3729
	Mouse 3	19.313
	Mouse 4	21.1404
	Mouse 5	20.5101
	Mouse 6	21.7796

## Sheet: Figure  1j
	Fiber	Domain volume (pL)
	1	26.3938
	2	25.1034
	3	25.7665
	4	28.5057
	5	34.5581
	6	26.7763
	7	32.2581
	8	29.6991
	9	36.2159
	10	28.8077
	11	30.5836
	12	27.5349
	13	25.4517
	14	27.3742
	15	28.87
	16	20.6705
	17	25.4345
	18	23.5718
	19	23.5564
	20	25.0109
	21	19.4899
	22	23.3796
	23	18.6085
	24	21.9041
	25	19.6066
	26	26.0819
	27	21.3739
	28	23.1888
	29	23.5601
	30	20.9158
	31	21.6129
	32	16.9714
	33	18.3737
	34	20.3995
	35	19.399
	36	19.5036
	37	19.1141
	38	18.5975
	39	18.7419
	40	22.2034
	41	19.8261
	42	16.4449
	43	22.3654
	44	19.4476
	45	18.8407
	46	17.4249
	47	25.8429
	48	15.058
	49	15.3566
	50	17.1494
	51	23.086
	52	21.7075
	53	24.4185
	54	18.0803
	55	23.5083
	56	20.2995
	57	22.7963
	58	33.1369
	59	22.499
	60	24.4377
	61	21.193
	62	21.2312
	63	20.7634
	64	19.7267
	65	20.4978
	66	19.5771
	67	20.3121
	68	24.4231
	69	24.935
	70	21.2313
	71	19.4077
	72	20.2912
	73	20.1424
	74	20.3837
	75	23.4795
	76	14.9826
	77	19.3831
	78	19.0604
	79	20.0086
	80	20.83
	81	20.8716
	82	23.7088
	83	18.8789
	84	23.6992
	85	18.1141
	86	25.4428
	87	22.9431
	88	22.8554
	89	25.1478
	90	23.037
	91	20.0669
	92	21.4314
	93	21.6068
	94	20.9868
	95	19.1856
	96	20.4968

## Sheet: Figure 1k
		Surface domain
	Mouse 1	2954
	Mouse 2	2619
	Mouse 3	2589
	Mouse 4	2496
	Mouse 5	2361
	Mouse 6	2599

## Sheet: Figure 1l
	Fiber	Surface area
	1	3112.91
	2	2761.12
	3	2639.5
	4	3005.74
	5	3380.68
	6	2733.89
	7	3207.44
	8	2858.35
	9	3314.35
	10	3126.14
	11	3053.3
	12	2617.6
	13	2621.95
	14	3055.02
	15	2820.01
	16	2306.39
	17	2887.85
	18	2517.17
	19	2496.71
	20	2850.62
	21	2299.9
	22	2461.22
	23	2321.58
	24	2576.77
	25	2438.45
	26	2900.84
	27	2759.1
	28	2517.43
	29	3303.22
	30	2584.68
	31	2676.43
	32	2631.04
	33	2420.5
	34	2492.55
	35	2497.42
	36	2648.4
	37	2415.44
	38	2323.55
	39	2367.57
	40	3089.49
	41	3002.28
	42	2003.71
	43	2538.61
	44	2402.26
	45	2396.76
	46	2222.5
	47	2819.69
	48	2152.08
	49	2022.47
	50	1944.53
	51	2583.75
	52	2507.85
	53	2704.35
	54	2142.6
	55	2953.52
	56	2451.7
	57	2643.36
	58	3873.91
	59	2524.18
	60	2497.55
	61	2573.21
	62	2502.04
	63	2452.64
	64	2010.91
	65	2269.89
	66	2062.95
	67	2282.56
	68	2435.69
	69	2611.62
	70	2292.39
	71	2274.3
	72	2330.53
	73	2328.1
	74	2398.95
	75	2717.52
	76	2344.06
	77	2426.36
	78	2340.62
	79	2537.58
	80	2467.15
	81	2308.46
	82	2873.48
	83	2526.36
	84	2561.13
	85	2443.2
	86	3299.15
	87	2912.55
	88	3026.64
	89	2690.25
	90	2514.09
	91	2248.79
	92	2352.38
	93	2433.74
	94	2268.29
	95	2609.75
	96	2514.68

## Sheet: Figure 1m-o
	Fiber	Nuclear number	Nuclear number per mm	Domain volume (pL)	Cross-sectional area (μm2)
	1	29	35.6778	26.3938	941.673
	2	33	44.2947	25.1034	1111.95
	3	40	48.9536	25.7665	1261.36
	4	34	41.6519	28.5057	1187.31
	5	31	40.6733	34.5581	1405.59
	6	37	48.2884	26.7763	1292.99
	7	32	41.8301	32.2581	1349.36
	8	33	48.072	29.6991	1427.7
	9	34	44.0415	36.2159	1595
	10	30	38.9575	28.8077	1122.28
	11	33	44.4379	30.5836	1359.07
	12	43	53.2422	27.5349	1466.02
	13	32	50.1961	25.4517	1277.57
	14	20	39.9441	27.3742	1093.44
	15	34	50.2587	28.87	1450.97
	16	44	63.96	20.6705	1322.08
	17	21	50.6183	25.4345	1287.45
	18	42	56.2137	23.5718	1325.06
	19	36	54.8321	23.5564	1291.64
	20	32	45.0406	25.0109	1126.51
	21	41	61.0337	19.4899	1189.54
	22	39	57.2788	23.3796	1339.16
	23	35	49.876	18.6085	928.117
	24	27	45.7674	21.9041	1002.5
	25	33	51.3539	19.6066	1006.88
	26	28	44.0917	26.0819	1150
	27	22	41.5108	21.3739	887.247
	28	28	49.9554	23.1888	1158.4
	29	13	35.6898	23.5601	840.854
	30	20	51.1758	20.9158	1070.38
	31	23	44.0562	21.6129	952.184
	32	19	34.8158	16.9714	590.871
	33	24	44.7978	18.3737	823.103
	34	31	46.333	20.3995	945.17
	35	29	47.9283	19.399	929.76
	36	30	47.2612	19.5036	921.765
	37	32	53.2517	19.1141	1017.86
	38	31	49.0514	18.5975	912.231
	39	40	50.8227	18.7419	952.516
	40	16	38.0853	22.2034	845.621
	41	15	36.3416	19.8261	720.511
	42	25	59.7474	16.4449	982.539
	43	23	55.0042	22.3654	1230.19
	44	23	53.4426	19.4476	1039.33
	45	20	46.7301	18.8407	880.429
	46	22	51.2498	17.4249	893.023
	47	19	45.5024	25.8429	1175.92
	48	18	49.403	15.058	743.911
	49	16	55.8751	15.3566	858.049
	50	27	64.617	17.1494	1108.14
	51	22	52.7034	23.086	1216.71
	52	21	49.9109	21.7075	1083.44
	53	20	47.7692	24.4185	1166.45
	54	24	55.9076	18.0803	1010.83
	55	18	41.7643	23.5083	981.809
	56	23	53.6218	20.2995	1088.49
	57	20	46.8702	22.7963	1068.47
	58	14	32.994	33.1369	1093.32
	59	23	54.3234	22.499	1222.22
	60	25	59.2744	24.4377	1448.53
	61	19	46.714	21.193	990.011
	62	20	49.4047	21.2312	1048.92
	63	23	53.2864	20.7634	1106.41
	64	57	69.1077	19.7267	1363.26
	65	47	60.4439	20.4978	1238.97
	66	48	65.6329	19.5771	1284.9
	67	41	59.8759	20.3121	1216.21
	68	42	58.7035	24.4231	1433.72
	69	25	51.8446	24.935	1292.74
	70	39	61.1352	21.2313	1297.98
	71	31	55.3117	19.4077	1073.48
	72	24	59.8608	20.2912	1214.65
	73	23	57.3466	20.1424	1155.1
	74	24	57.6272	20.3837	1174.66
	75	21	50.3561	23.4795	1182.33
	76	17	40.8095	14.9826	611.434
	77	20	48.0273	19.3831	930.918
	78	23	55.2141	19.0604	1052.4
	79	21	52.3861	20.0086	1048.17
	80	22	54.7863	20.83	1141.2
	81	25	56.4385	20.8716	1177.96
	82	19	43.3533	23.7088	1027.85
	83	20	47.7555	18.8789	901.574
	84	22	52.5474	23.6992	1245.33
	85	21	49.9239	18.1141	904.327
	86	15	35.844	25.4428	911.972
	87	17	40.6845	22.9431	933.426
	88	17	40.7205	22.8554	930.684
	89	22	51.4355	25.1478	1293.49
	90	23	54.1291	23.037	1246.97
	91	27	63.419	20.0669	1272.62
	92	25	58.5357	21.4314	1254.5
	93	25	59.2923	21.6068	1281.12
	94	26	61.5268	20.9868	1291.25
	95	17	39.5303	19.1856	758.414
	96	18	49.8284	20.4968	1021.32

## Sheet: Figure 1p-r
	Fiber	Nuclear number	Nuclear number per mm	Perimeter	Cross-sectional area (μm2)	Surface area
	1	29	35.6778	117.932	941.673	90274.5
	2	33	44.2947	125.224	1111.95	91116.9
	3	40	48.9536	127.903	1261.36	105580
	4	34	41.6519	114.532	1187.31	102195
	5	31	40.6733	125.759	1405.59	104801
	6	37	48.2884	117.891	1292.99	101154
	7	32	41.8301	132.273	1349.36	102638
	8	33	48.072	117.913	1427.7	94325.7
	9	34	44.0415	91.6017	1595	112688
	10	30	38.9575	108.433	1122.28	93784.2
	11	33	44.4379	115.487	1359.07	100759
	12	43	53.2422	119.697	1466.02	112557
	13	32	50.1961	125.166	1277.57	83902.3
	14	20	39.9441	128.626	1093.44	61100.4
	15	34	50.2587	113.974	1450.97	95880.2
	16	44	63.96	120.326	1322.08	101481
	17	21	50.6183	117.664	1287.45	60644.8
	18	42	56.2137	109.108	1325.06	105721
	19	36	54.8321	119.716	1291.64	89881.7
	20	32	45.0406	139.634	1126.51	91219.7
	21	41	61.0337	128.383	1189.54	94295.8
	22	39	57.2788	112.001	1339.16	95987.6
	23	35	49.876	113.903	928.117	81255.4
	24	27	45.7674	128.303	1002.5	69572.8
	25	33	51.3539	106.319	1006.88	80468.8
	26	28	44.0917	113.006	1150	81223.5
	27	22	41.5108	125.65	887.247	60700.2
	28	28	49.9554	136.173	1158.4	70488.1
	29	13	35.6898	125.169	840.854	42941.8
	30	20	51.1758	129.185	1070.38	51693.7
	31	23	44.0562	119.788	952.184	61557.9
	32	19	34.8158	123.352	590.871	49989.8
	33	24	44.7978	131.465	823.103	58092
	34	31	46.333	123.895	945.17	77269.2
	35	29	47.9283	127.816	929.76	72425.3
	36	30	47.2612	137.122	921.765	79451.9
	37	32	53.2517	148.041	1017.86	77294.2
	38	31	49.0514	120.205	912.231	72030.2
	39	40	50.8227	123.613	952.516	94702.6
	40	16	38.0853	130.692	845.621	49431.8
	41	15	36.3416	138.969	720.511	45034.2
	42	25	59.7474	137.201	982.539	50092.7
	43	23	55.0042	135.397	1230.19	58388
	44	23	53.4426	136.67	1039.33	55252
	45	20	46.7301	142.984	880.429	47935.1
	46	22	51.2498	135.398	893.023	48895.1
	47	19	45.5024	140.146	1175.92	53574.1
	48	18	49.403	125.795	743.911	38737.4
	49	16	55.8751	139.508	858.049	32359.6
	50	27	64.617	133.509	1108.14	52502.3
	51	22	52.7034	138.245	1216.71	56842.6
	52	21	49.9109	136.844	1083.44	52664.9
	53	20	47.7692	95.6598	1166.45	54087
	54	24	55.9076	116.531	1010.83	51422.4
	55	18	41.7643	129.235	981.809	53163.4
	56	23	53.6218	132.934	1088.49	56389.1
	57	20	46.8702	135.166	1068.47	52867.2
	58	14	32.994	130.286	1093.32	54234.8
	59	23	54.3234	124.575	1222.22	58056.2
	60	25	59.2744	120.648	1448.53	62438.7
	61	19	46.714	134.581	990.011	48890.9
	62	20	49.4047	121.974	1048.92	50040.9
	63	23	53.2864	118.255	1106.41	56410.8
	64	57	69.1077	118.496	1363.26	114622
	65	47	60.4439	123.246	1238.97	106685
	66	48	65.6329	138.375	1284.9	99021.6
	67	41	59.8759	136.086	1216.21	93585
	68	42	58.7035	142.616	1433.72	102299
	69	25	51.8446	137.698	1292.74	65290.5
	70	39	61.1352	144.302	1297.98	89403.2
	71	31	55.3117	139.561	1073.48	70503.2
	72	24	59.8608	103.164	1214.65	55932.8
	73	23	57.3466	125.302	1155.1	53546.4
	74	24	57.6272	20.3837	1174.66	57574.8
	75	21	50.3561	23.4795	1182.33	57068
	76	17	40.8095	14.9826	611.434	39849
	77	20	48.0273	19.3831	930.918	48527.2
	78	23	55.2141	19.0604	1052.4	53834.2
	79	21	52.3861	20.0086	1048.17	53289.1
	80	22	54.7863	20.83	1141.2	54277.2
	81	25	56.4385	20.8716	1177.96	57711.6
	82	19	43.3533	23.7088	1027.85	54596.1
	83	20	47.7555	18.8789	901.574	50527.2
	84	22	52.5474	23.6992	1245.33	56344.9
	85	21	49.9239	18.1141	904.327	51307.1
	86	15	35.844	25.4428	911.972	49487.3
	87	17	40.6845	22.9431	933.426	49513.4
	88	17	40.7205	22.8554	930.684	51452.9
	89	22	51.4355	25.1478	1293.49	59185.6
	90	23	54.1291	23.037	1246.97	57824.1
	91	27	63.419	20.0669	1272.62	60717.3
	92	25	58.5357	21.4314	1254.5	58809.6
	93	25	59.2923	21.6068	1281.12	60843.4
	94	26	61.5268	20.9868	1291.25	58975.6
	95	17	39.5303	19.1856	758.414	44365.7
	96	18	49.8284	20.4968	1021.32	45264.2

[truncated: 37 more sheets: Figure 2e, Figure 2f, Figure 2g, Figure 2h, Figure 2i, Figure 2j, Figure 2k, Figure 2l, Figure 2m-o, Figure 2p-r, Figure 3a, Figure 3b, Figure 3c, Figure 3d, Figure 3e, Figure 3f, Figure 3g, Figure 3h, Figure 3i, Figure 3j …]
